# Supplementary material for: Chemical State of Potassium on the Surface of Iron Oxides: Effects of Potassium Precursor Concentration and Calcination Temperature
Source: Materials (Basel). 2022 Oct 21;15(20):7378. doi: 10.3390/ma15207378 (PMC9610504; doi:10.3390/ma15207378)
Supplement: Supplementary file 1 [file materials-15-07378-s001.zip]

Archive with 1 entries (1 files):
- materials-1941824-supplementary.pdf
